# Supplementary material for: Potential Therapeutic Benefits of Metformin Alone and in Combination with Sitagliptin in the Management of Type 2 Diabetes Patients with COVID-19
Source: Pharmaceuticals (Basel). 2022 Nov 7;15(11):1361. doi: 10.3390/ph15111361 (PMC9699540; doi:10.3390/ph15111361)
Supplement: Supplementary file 1 [file pharmaceuticals-15-01361-s001.zip]

Archive with 1 entries (1 files):
- pharmaceuticals-1998609-supplementary.pdf
